# Supplementary material for: Resilience: A Protective Factor from Depression and Anxiety in Mexican Dialysis Patients
Source: Int J Environ Res Public Health. 2021 Nov 14;18(22):11957. doi: 10.3390/ijerph182211957 (PMC8620979; doi:10.3390/ijerph182211957)
Supplement: Supplementary file 1 [file ijerph-18-11957-s001.zip]

Archive with 2 entries (2 files):
- SupplementaryMaterial_SectionS1_DetailedRegressionAnalysis.pdf
- SupplementaryMaterial_TableS1.pdf
